# Supplementary material for: Surface and Airborne Arsenic Concentrations in a Recreational Site near Las Vegas, Nevada, USA
Source: PLoS One. 2015 Apr 21;10(4):e0124271. doi: 10.1371/journal.pone.0124271 (PMC4405587; doi:10.1371/journal.pone.0124271)
Supplement: S1 Dataset — (XLSX) [file pone.0124271.s001.xlsx]

## Sheet: Fig. 4
	wind direction		proportion (%)
			period 13	period 17	period 23	period 24
	N		6.07	3.72	9.84	7.43
	NNE		7.29	4.73	9.33	16.83
	NE		5.67	7.09	12.95	20.79
	ENE		2.83	7.09	9.33	17.82
	E		3.64	7.43	6.22	9.41
	ESE		3.24	5.74	2.07	1.49
	SE		2.83	5.74	2.07	0
	SSE		2.43	5.41	1.04	0.99
	S		23.89	24.3	15.03	2.97
	SSW		17.81	10.8	8.29	3.47
	SW		6.88	11.1	6.22	1.98
	WSW		2.43	1.35	2.59	0.99
	W		0.4	1.69	3.63	3.47
	WNW		5.26	1.35	5.7	6.44
	NW		6.07	1.35	3.63	2.97
	NNW		3.24	1.01	2.07	2.97

## Sheet: Fig. 5
	dust station ID		arsenic content in soil		arsenic content in airborne dust
			(µg g-1)		(µg g-1)
					period 13	period 17	period 23	period 24
	1		9.63		6.32	6.86	8.39	9.75
	2		10.23			8.52	8.17	9.1
	3		7.6		7.91	10.11	9.47	10.18
	4		6.76		6.31	6.48	7.49	7.64
	5		20.63		11.99	13.59	13.89	16.4
	6		29.34		11	15.77	14.94	15.3029
	7		7.68		6.58	9.23	9.43	9.28
	8		6.42		7.98	9.25	10.24	9.17
	9		12.07		6.72	7.44	7.87	7.95
	10		9.9		8.83	10.79	10.46	10.58
	11		23.09		28.3	20.94
	12		12.77		18.54	25.73	23.75	25.86
	13		49.02		42.54	46.05	34.97
	14		67.32		47.24	46.75	38.23	64.16
	15		96.87		89.99	81	91.68	106.65
	16		49.32		39.41	33.5
	17		17.8		36.18	28.8	56.89
	18		22.28		28.57	24.7	33.23
	19		13.81		26.99	18.27	28.25
	20		29.34		26.01	29.13	29.21
	21		35.95		23.94	26.19	27.15
	22		8.25		18.1	14.41	11.2
	23		7.83		15	16.39	13.67
	24		5.89		14.29	11.91	8.89
	25		5.37		10.13	12.5	8.87
	26		4.63		8.54	7.94	7.18
	27		5.14		4.51	6.66	5.66	4.96
	28		10.23		14.55	13.12	16.45
	29		25.82		20.4	31.73	18.97
	30		12.46		13.31	11.23
	31		10.05		15.02	11.37
	32		60.35		27.74	44.78
	33		17.46		26.02	10.09
	34		22.1		32.7	16.23	21.35

## Sheet: Fig. 6
	period	surface unit	emission rate	concentration
			(g cm-2 s-1)	(µg m-3)
	periode 13	unit 1.1	1.02e-07	11845.7
		unit 1.2	8.24e-08	16930.2
		unit 1.3	4.59e-08	8478.67
		unit 1.4	9.66e-08	8586.4
		unit 1.5	1.48e-09	650.24
		unit 2.1	1.51e-11	99.73
		unit 2.2	2.78e-11	61.15
		unit 2.3	1.12e-11	62.72
		unit 2.4	1.66e-10	161.48
		unit 3.1	2e-11	109.07
		unit 3.2	2.37e-11	79.89
		unit 3.3	6.45e-11	116.69
		unit 3.4	2.08e-09	1074.31
		unit 3.5	1.68e-11	41.29
		unit 4.1	5.3e-11	111.08
		unit 4.2	2.63e-10	574.12
		unit 4.3	6.03e-11	86.83
	periode 17	unit 1.1	1.38e-08	2905.39
		unit 1.2	2.15e-08	8050.87
		unit 1.3	1.52e-08	2471.61
		unit 1.4	2e-08	1937.76
		unit 1.5	1.64e-10	110.32
		unit 2.1	7.24e-12	25.18
		unit 2.2	3.31e-11	28.41
		unit 2.3	9.12e-12	28.36
		unit 2.4	3.82e-11	48.65
		unit 3.1	5.76e-12	23.85
		unit 3.2	8.56e-12	26.65
		unit 3.3	1.17e-11	31.57
		unit 3.4	8.6e-10	549.78
		unit 3.5	7.08e-12	25.96
		unit 4.1	1.17e-11	24.31
		unit 4.2	4.43e-10	678.99
		unit 4.3	9.21e-12	20.92
	periode 23	unit 1.1	1.94e-07	23126.1
		unit 1.2	3.83e-07	71098.1
		unit 1.3	7.84e-08	15960.1
		unit 1.4	1.21e-07	17202.3
		unit 1.5	4.66e-10	247.43
		unit 2.1	1.89e-11	71.23
		unit 2.2	2.35e-11	37.15
		unit 2.3	8.91e-12	28.05
		unit 2.4	1.18e-11	22.47
		unit 3.1	3.67e-11	102.17
		unit 3.2	1.11e-10	137.96
		unit 3.3	5.6e-10	479.63
		unit 3.4	3.95e-08	10874.7
		unit 3.5	8.08e-12	23.35
		unit 4.1	7.89e-11	85.94
		unit 4.2	3.77e-09	5152.57
		unit 4.3	4.4e-11	100.7
	periode 24	unit 1.1	4.48e-09	753.94
		unit 1.2	4.86e-09	1632.42
		unit 1.3	9.72e-10	326.96
		unit 1.4	3.84e-08	2966.69
		unit 1.5	8.79e-11	58.55
		unit 2.1	8.13e-12	16.09
		unit 2.2	7.06e-12	11.74
		unit 2.3	2.03e-12	11.6
		unit 2.4	2.51e-11	30.95
		unit 3.1	6.25e-12	15.53
		unit 3.2	2.78e-12	10.48
		unit 3.3	1.41e-11	25.74
		unit 3.4	4.18e-10	178.44
		unit 3.5	1.52e-12	7.42
		unit 4.1	1.28e-11	17.79
		unit 4.2	7.28e-11	168.36
		unit 4.3	9.24e-12	20.11

## Sheet: Fig. 7A
	dust station ID		arsenic content in soil			arsenic content in airborne dust
			(µg g-1)			(µg g-1)
	1		9.63			6.31
	2		10.23
	3		7.6			7.91
	4		6.76			6.31
	5		20.63			11.99
	6		29.34			11
	7		7.68			6.58
	8		6.42			7.98
	9		12.07			6.72
	10		9.9			8.83
	11		23.09			28.3
	12		12.77			18.54
	13		49.02			42.54
	14		67.32			47.24
	15		96.87			89.99
	16		49.32			39.41
	17		17.8			36.18
	18		22.28			28.57
	19		13.81			26.99
	20		29.34			26.01
	21		35.95			23.94
	22		8.25			18.1
	23		7.83			15
	24		5.89			14.29
	25		5.37			10.13
	26		4.63			8.54
	27		5.14			4.51
	28		10.23			14.55
	29		25.82			20.4
	30		12.46			13.31
	31		10.05			15.02
	32		60.35			27.74
	33		17.46			26.02
	34		22.1			32.7

## Sheet: Fig. 7B
	surface unit	emission rate	concentration
		(g cm-2 s-1)	(µg m-3)
	unit 1.1	1.02e-07	11845.7
	unit 1.2	8.24e-08	16930.2
	unit 1.3	4.59e-08	8478.67
	unit 1.4	9.66e-08	8586.4
	unit 1.5	1.48e-09	650.24
	unit 2.1	1.51e-11	99.73
	unit 2.2	2.78e-11	61.15
	unit 2.3	1.12e-11	62.72
	unit 2.4	1.66e-10	161.48
	unit 3.1	2e-11	109.07
	unit 3.2	2.37e-11	79.89
	unit 3.3	6.45e-11	116.69
	unit 3.4	2.08e-09	1074.31
	unit 3.5	1.68e-11	41.29
	unit 4.1	5.3e-11	111.08
	unit 4.2	2.63e-10	574.12
	unit 4.3	6.03e-11	86.83

## Sheet: Fig. 8
	dust station ID		arsenic concentration in air (calculated)				arsenic concentration in air (measured)
			(µg m-3)				(µg m-3)
			period 17	period 23	period 24		period 17	period 23	period 24
	1		0.0425	0.1166	0.0078		0.017	0.1339	0.0032
	2		0.0132	0.0531	0.0077		0.01	0.0929	0.0035
	3		0.002	0.0182	0.0013		0.0021	0.0403	0.0008
	4		0.0434	0.2328	0.0159		0.0511	0.408	0.0123
	5		0.0093	0.0346	0.003		0.0092	0.0716	0.0028
	6		0.0017	0.0075	(1)		0.0035	0.0341	0.0011
	7		0.0231	0.0951	0.0157		0.025	0.1708	0.0057
	8		0.0354	0.1921	0.0148		0.0287	0.2881	0.0082
	9		0.0558	0.368	0.0251		0.0611	0.691	0.0132
	10		0.0108	0.1148	0.0069		0.0096	0.1829	0.003
	11		0.0023	0.0011	0.0017		0.001
	12		0.0104	0.0439	0.0069		0.0133	0.0609	0.0055
	13		0.0102	0.0291	0.0087		0.0056	0.0137
	14		0.0142	0.0086	0.007		0.0046	0.004	0.0032
	15		0.142	0.504	0.0416		0.05	0.2788	0.0155
	16		0.0021	0.0032	0.0024		0.0008
	17		0.0006	0.0022	0.0008		0.0006	0.0068
	18		0.0004	0.0012	0.0003		0.0007	0.0032
	19		0.0005	0.001	0.0002		0.0005	0.0024
	20		0.0013	0.0043	0.0014		0.0007	0.0025
	21		0.0097	0.0308	0.0103		0.0017	0.0102
	22		0.0004	0.0023	0.0002		0.0004	0.0019
	23		0.0003	0.0012	0.0002		0.0004	0.0015
	24		0.0004	0.0037	0.0005		0.0004	0.0059
	25		0.0003	0.0033	0.0002		0.0004	0.0026
	26		0.0004	0.0025	0.0003		0.0007	0.0024
	27		0.0451	0.1365	0.0674		0.0252	0.1927	0.0293
	28		0.0016	0.0065	(1)		0.0004	0.0027
	29		0.0009	0.0034	0.0008		0.0007	0.0025
	30		0.0006	0.0007	0.0002		0.0003
	31		0.0003	0.0003	0.0001		0.0003
	32		0.0047	0.0038	0.0018		0.0013
	33		0.0007	0.0007	0.0003		0.0003
	34		0.001	0.0017	0.0011		0.0003	0.0014
			(1) measured dust emission was zero

## Sheet: Fig. 9
	height		arsenic concentration in air
	(cm)		(µg m-3)
			dust station 8, period 13	dust station 13, period 13	dust station 9, period 17
	25		0.5354	0.0972	0.1862
	50		0.094	0.0336	0.0558
	75		0.0488	0.0199	0.03
	100		0.0288	0.014	0.02

## Sheet: Fig. 10
	sample ID	GPS coordinates		arsenic concentration at surface
		(NAD 83 UTM Zone 11 North)		(topsoil and bedrock)
		easting	northing	(µg g-1)
	DS1	682495	4016861	9.63
	DS2	682752	4017107	10.23
	DS3	681456	4016036	7.6
	DS4	681645	4015962	6.76
	DS5	681817	4015984	20.63
	DS6	681750	4015893	29.34
	DS7	682318	4016180	7.68
	DS8	682641	4015977	6.42
	DS9	682641	4015977	12.07
	DS10	682615	4016502	9.9
	DS11	683922	4018552	23.09
	DS12	684167	4019415	12.77
	DS13	684659	4020334	49.02
	DS14	684544	4020384	67.32
	DS15	685278	4019632	96.87
	DS16	685462	4019501	49.32
	DS17	685327	4019307	17.8
	DS18	685094	4018707	22.28
	DS19	685094	4018707	13.81
	DS20	684931	4018493	29.34
	DS21	684750	4018339	35.95
	DS22	685588	4018576	8.25
	DS23	686006	4018594	7.83
	DS24	686038	4018308	5.89
	DS25	686085	4018440	5.37
	DS26	686203	4018318	4.63
	DS27	686435	4018600	5.14
	DS28	686079	4019092	10.23
	DS29	686092	4019225	25.82
	DS30	686394	4020472	12.46
	DS31	686395	4020473	10.05
	DS32	686050	4019733	60.35
	DS33	686095	4019736	17.46
	DS34	685548	4019738	22.1
	ORV2.3NR/W/052611	684007	4018465	16.19
	ORV2.4NR/W/101612	683965	4018365	14.92
	ORV3.2NR/W/060111	686065	4020186	10.08
	ORV3.3NR/W/101612	683807	4017380	10.3
	ORV3.4NR/W/101612	683146	4017215	10.31
	ORV4.1NR/W/101612	685427	4019409	38.7
	ORV4.2NR/W/101612	683251	4017332	30.02
	ORV4.3NR/W/053111	686112	4019314	30.12
	NPL1/W/052611	683773	4019772	7.1
	NPL2/W/052611	683960	4019772	9.04
	SPL1/W/052511	682428	4017771	6.08
	SPL2/W/052511	682682	4017758	6.79
	SEPL/W/052511	683585	4017185	23.99
	NSP1/W/051611	682295	4017090	7.81
	NSP2/W/051611	681740	4016670	8.47
	NSP3/W/051611	681233	4016744	8.85
	NSP4/W/051611	681639	4016211	9.85
	NSP5/W/051611	682769	4017384	10.37
	NSP6/W/051611	683755	4017712	8.98
	NSP7/W/051611	683264	4018358	6.92
	NSP8/W/051611	683494	4018860	7.72
	NSP9/W/051611	683938	4018944	78.57
	NSP10/W/051611	684382	4019073	11.9
	NSP11/W/051611	685086	4020234	26.78
	NSP12/W/051611	685558	4020993	91.54
	NSP13/W/051711	685601	4020322	34.71
	NSP14/W/051711	686442	4020020	17.59
	NSP15/W/051711	687068	4020687	13.03
	NSP16/W/051711	686761	4019631	18.51
	NSP17/W/051711	687631	4020044	10.5
	NSP18/W/051711	687491	4019341	13.11
	NSP19/W/051711	686990	4018964	14.84
	NSP20/W/051711	687848	4018826	11.25
	NSP21/W/051711	687191	4018415	7.85
	NSP22/W/051711	686266	4017313	11.57
	NSP23/W/051711	686816	4017382	9.54
	NSP24/W/051711	687634	4017552	12.11
	NSP25/W/051811	688112	4013601	70.68
	NSP26/W/051811	688238	4014739	9.53
	NSP27/W/051811	687944	4015299	11.1
	NSP28/W/051811	687779	4016144	10.8
	NSP29/W/051811	688235	4016992	8.77
	NSP30/W/051811	687215	4013887	24.88
	NSP31/W/051811	687288	4014421	9.76
	NSP32/W/051811	687048	4015638	12.29
	NSP33/W/051811	686160	4015999	7.4
	NSP34/W/052411	684471	4017075	5.98
	NSP35/W/052411	684273	4016911	6.15
	NSP36/W/052411	684441	4016682	6.13
	NSP37/W/052411	684024	4016688	7.16
	NSP38/W/052411	683890	4016259	6.35
	NSP39/W/052411	683271	4016252	10.16
	NSP40/W/052411	683495	4016743	5.18
	NSP41/W/052411	684968	4016049	7
	NSP42/W/052411	686885	4016656	8.01
	NSP43/W/052411	685793	4016504	8.56
	NSP44/W/052411	685254	4016890	7.21
	NSP45/W/052411	685315	4017433	5.48
	NSP46/W/052411	684306	4017429	7.14
	NSP47/W/052411	684799	4017758	7.87
	NSP48/W/053111	685843	4019973	38.54
	NSP49/W/053111	686247	4020393	180.28
	NSP50/W/060111	687841	4019968	15.33
	NSP51/W/060111	687855	4019944	23.75
	NSP52/W/060111	687949	4020347	72.25
	NSP53/W/060111	688035	4018021	12.72
	NSP54/W/060111	687901	4017929	20.56
	NSP55/W/060111	687956	4017361	87.87
	NSP56/W/060111	688074	4017589	293.36
	NSP57/W/060111	686883	4017311	39.59
	NSP58/W/060111	686615	4017578	14.4
	NSP59/W/060111	686482	4017621	59.21
	NSP64/W/031312	685486	4019629	46.7
	NSP68/W/052112	687764	4019349	16.24
	NSP69/W/052112	688148	4018853	40.72
	NSP70/W/052112	687692	4018573	14.72
	NSP72/W/053012	687522	4017247	137.54
	NSP73/W/053012	687957	4017460	20.48
	NSP74/W/060112	687580	4017441	28.52
	NSP75/W/060112	687576	4017444	13.02
	NSP76/W/060212	687227	4016853	473.83
	NSP77/W/060212	686819	4016339	1477.27
	NSP99/W/101612	683544	4018323	4.75
	NSP100/W/101612	683514	4018425	11.71
	NSP101/W/101612	683514	4018428	10.13
	ORV1.1/W/050913	683864	4017049	6.22
	ORV1.2/W/050913	683404	4017217	12.16
	ORV1.4/W/050913	682909	4017689	6.93
	ORV1.5/W/050913	685316	4020266	42.44
	ORV2.2/W/050913	685529	4020981	47.06
	ORV2.3/W/050913	685069	4020296	18.83
	ORV4.2/W/050913	683253	4017333	11.68
	SOF1.1/W/042012	683863	4017072	5.98
	SOF1.2/W/041212	683389	4017219	10.29
	SOF1.3/W/022112	683826	4019894	6.64
	SOF1.4/W/050112	682872	4017683	8.22
	SOF1.5/W/050112	685316	4020266	57.98
	SOF2.1/W/101911	684866	4018395	15.05
	SOF2.2/W/050112	685539	4020994	51.5
	SOF2.3/W/050112	685183	4020414	24.85
	SOF2.4/W/022112	682493	4017756	6.38
	SOF3.1/W/101311	684789	4018560	7.73
	SOF3.2/W/101211	686501	4018859	5.79
	SOF3.3/W/101211	686334	4018587	5.8
	SOF3.4/W/101811	681828	4016608	6.71
	SOF3.5/W/101211	686324	4020484	11.41
	SOF4.1/W/101911	684702	4018081	30.93
	SOF4.2/W/101811	683078	4017247	18.24
	SOF4.3/W/101311	686401	4019524	31.17
	NSP103/W/013013	688018	4020390	1.92
	NSP104/W/013013	687979	4020453	40
	NSP105/W/013013	688107	4020778	5.41
	NSP106/W/013013	687859	4019965	9.5
	NSP107/W/013013	687410	4020021	346.48
	NSP108/W/013013	687123	4020292	2.49
	NSP109/W/013013	687175	4020435	5.68
	NSP110/W/013013	686973	4020281	13.19
	NSP111/W/013013	686766	4020582	9.56
	NSP112/W/013013	686373	4020418	3.04
	NSP113/W/013013	686038	4020329	3.77
	NSP114/W/013013	686080	4019767	76.3
	NSP115/W/013013	686083	4019738	56.95
	NSP116/W/013013	685830	4019955	137.27
	NSP117/W/013013	685349	4020072	126.36
	NSP118/W/013013	685291	4020488	18.92
	NSP119/W/013013	685335	4020559	8.02
	NSP120/W/013013	685368	4021218	5.01
	NSP121/W/013013	685352	4021224	3.73
	NSP122/W/013013	685329	4021222	5.18
	NSP123/W/013013	685367	4021201	11.53
	NSP124/W/013013	685365	4021210	9.85
	NSP125/W/013013	685393	4021197	8.09
	NSP126/W/013113	683637	4018731	6.01
	NSP127/W/013113	683338	4018749	7.35
	NSP128/W/013113	683031	4018569	13.99
	NSP129/W/013113	683547	4018448	4.37
	NSP130/W/013113	683493	4018295	5.14
	NSP131/W/013113	683843	4018321	55.61
	NSP132/W/013113	683782	4018011	13.91
	NSP133/W/013113	684575	4018482	17.09
	NSP134/W/013113	685170	4018080	14.08
	NSP135/W/013113	685465	4019125	58.8
	NSP136/W/013113	685956	4019104	10.08
	NSP137/W/013113	685999	4019031	14.8
	NSP138/W/013113	686052	4018980	23.52
	NSP139/W/013113	684540	4019718	9.05
	NSP140/W/013113	684905	4019704	128.24
	NSP141/W/021213	686763	4017550	43.39
	NSP142/W/021213	686738	4017378	22.81
	NSP143/W/021213	686738	4017324	4.51
	NSP144/W/021213	686645	4017472	3.54
	NSP145/W/021213	688199	4017995	4.59
	NSP146/W/021213	688114	4017992	21.28
	NSP147/W/021213	688053	4018067	27.16
	NSP148/W/021213	687984	4018104	28.04
	NSP149/W/021213	687956	4017377	107.07
	NSP150/W/021213	687970	4017337	56.31
	NSP151/W/021213	687968	4017320	31.21
	NSP152/W/021213	687959	4017363	50.09
	NSP153/W/021213	687960	4017366	133.11
	NSP154/W/021213	687935	4017365	307
	NSP155/W/021213	687952	4017483	13.9
	NSP156/W/021213	688444	4017274	49.56
	NSP157/W/021213	687337	4016566	9.89
	NSP158/W/021213	687326	4016563	4.08
	NSP159/W/021213	687381	4016540	112.45
	NSP160/W/021313	685771	4016217	9.82
	NSP161/W/021313	685222	4016155	9.53
	NSP162/W/021313	685116	4016422	17.79
	NSP163/W/021313	685130	4016462	38.64
	NSP164/W/021313	685126	4016453	15.18
	NSP165/W/021313	685130	4016447	52.68
	NSP166/W/021313	685146	4016485	11.3
	NSP167/W/021313	685196	4016507	12.05
	NSP168/W/021313	685203	4016513	20.04
	NSP169/W/021313	685382	4016468	6.07
	NSP170/W/021313	685474	4016658	7.33
	NSP171/W/021313	685447	4016663	10.52
	NSP172/W/021313	685438	4016664	12.34
	NSP173/W/021313	685398	4016654	14.81
	NSP174/W/021313	685978	4016971	15.01
	NSP175/W/021313	685976	4016967	75
	NSP176/W/021313	684821	4016961	6.44
	NSP177/W/041813	684932	4017234	4.98
	NSP178/W/041813	684324	4017249	66.65
	NSP179/W/041813	684479	4017319	36.97
	NSP180/W/041813	684207	4017268	2926
	NSP181/W/041813	683907	4017312	115.33
	NSP182/W/041813	684044	4017402	45.95
	NSP183/W/041813	683980	4017129	19.5
	NSP184/W/041813	683934	4017094	18.51
	NSP185/W/041813	683923	4016975	8.64
	NSP186/W/041813	683407	4017168	9.47
	NSP187/W/041813	683288	4016628	6.37
	NSP188/W/041813	683187	4016215	9.32
	SPS1.1NR/W/052511	683879	4017093	6.86
	SPS1.2NR/W/052511	683429	4017231	9.51
	SPS1.4NR/W/052511	682883	4017707	8.44
	SPS1.5NR/W/052711	685345	4020240	78.44
	SPS2.1NR/W/052711	685434	4019443	31.96
	SPS2.2NR/W/052711	685302	4019596	50.37
	SPS2.3NR/W/052611	684189	4019453	13.07
	SPS3.1NR/W/052711	685358	4019408	16.64
	SPS3.3NR/W/052511	683803	4017376	11.57
	SPS3.4NR/W/052511	683150	4017218	8.47
	SPS4.1NR/W/052711	685428	4019408	36.82
	SPS4.2NR/W/052511	683284	4017310	27.27
	SPS4.3NR/W/053111	685633	4019801	24.24
	NSP522/W/011312	685735	4019866	174.62
	NSP523/W/011312	686027	4019847	14.36
	NSP524/W/011312	686078	4019749	24.89
	NSP525/W/011312	686128	4019663	46.64
	NSP526/W/011312	685302	4019630	133.73
	NSP527/W/011312	685569	4019418	14.72
	NSP528/W/011312	686501	4020101	8.93
	NSP529/W/011312	686256	4019759	15.57
	NSP530/W/011412	686680	4019909	61.32
	NSP531/W/011412	686811	4020215	57.27
	NSP532/W/011412	686924	4020160	36.19
	NSP533/W/011412	686919	4019908	12.44
	NSP534/W/011412	687275	4019671	50.99
	NSP535/W/011412	687793	4020000	8.11
	NSP536/W/011412	687936	4019954	10.51
	NSP537/W/011412	687698	4019912	6.49
	NSP538/W/011412	687594	4019662	11.95
	NSP539/W/011412	687940	4019561	9.79
	NSP540/W/011412	687937	4020444	29.28
	NSP541/W/011412	687916	4020336	69.53
	NSP542/W/011412	688069	4019183	21.82
	NSP544/W/011512	685185	4018561	9.77
	NSP545/W/011512	685230	4018372	15.18
	NSP546/W/011512	685210	4018072	23.29
	NSP547/W/011512	685095	4017951	26.68
	NSP548/W/011512	684673	4018258	12.71
	NSP549/W/011512	684660	4018260	22.37
	NSP550/W/052512	686423	4019916	66.31
	NSP551/W/052512	686669	4019606	15.95
	NSP552/W/052512	686888	4019663	13.19
	NSP553/W/052512	687100	4020015	9.15
	NSP554/W/052512	687167	4019842	7.79
	NSP555/W/052512	687010	4019577	6.72
	NSP556/W/052512	687155	4019571	11.25
	NSP557/W/052512	687336	4019381	10.6
	NSP558/W/052512	687045	4019203	91.94
	NSP559/W/052512	686858	4019155	10.83
	NSP560/W/052512	686619	4019168	11.09
	NSP561/W/052512	686408	4018744	7.55
	NSP562/W/052512	686509	4018368	17.03
	NSP563/W/052512	686652	4018414	18.66
	NSP564/W/052512	686946	4018620	8.88
	NSP565/W/052512	687027	4018900	10.5
	NSP566/W/052512	687068	4018535	13.4
	NSP567/W/052512	687287	4018455	9.27
	NSP568/W/052512	687108	4018203	9.6
	NSP569/W/052512	687267	4018138	16.27
	NSP570/W/052612	687608	4019220	8.33
	NSP571/W/052612	687607	4018231	10.35
	NSP572/W/052612	687563	4017758	10.83
	NSP573/W/052612	687432	4017768	9.35
	NSP574/W/052612	687723	4017760	9.1
	NSP575/W/052612	687917	4017370	90.71
	NSP576/W/052612	687759	4017466	20.35
	NSP577/W/052612	687874	4017749	19.44
	NSP578/W/052612	688078	4017584	9.64
	NSP579/W/052612	688370	4017465	9.73
	NSP580/W/052612	688360	4017864	16.57
	NSP581/W/052612	688205	4017973	11.77
	NSP582/W/052612	688098	4018140	27.29
	NSP583/W/052612	688024	4018019	16.85
	NSP584/W/052612	687562	4018727	64.6
	NSP585/W/052612	687759	4018750	14.08
	NSP586/W/052612	687953	4018694	11.63
	NSP587/W/052612	688057	4018656	9.87
	NSP588/W/052612	688195	4018525	7.2
	NSP589/W/052612	688125	4018907	12.21
	NSP590/W/052612	688265	4019307	9.82
	NSP591/W/052612	688141	4019298	12.03
	NSP592/W/052612	688010	4019230	9.29
	NSP593/W/052612	687872	4019296	9.38
	NSP594/W/052912	686791	4017559	43.2
	NSP595/W/052912	686734	4017757	10.35
	NSP596/W/052912	686544	4017907	21.96
	NSP597/W/052912	686473	4018160	6.63
	NSP598/W/052912	687037	4017803	9.7
	NSP599/W/052912	687257	4017884	10.73
	NSP600/W/052912	687254	4017649	15.04
	NSP601/W/052912	687227	4017366	14.18
	NSP602/W/052912	687067	4017253	120.62
	NSP603/W/052912	686686	4017113	9.86
	NSP604/W/052912	686600	4017214	14.62
	NSP605/W/052912	686433	4017012	8.55
	NSP606/W/052912	686424	4016557	15.03
	NSP607/W/052912	686765	4016743	9.36
	NSP608/W/052912	686969	4016580	11.53
	NSP609/W/052912	687239	4016456	10.98
	NSP610/W/052912	687413	4016874	81.32
	NSP611/W/052912	687471	4017101	109.94
	NSP612/W/052912	687189	4017179	12.23
	NSP613/W/052912	687446	4017299	33.86
	NSP614/W/052912	687694	4017342	22.41
	NSP615/W/052912	687907	4017324	10.4
	NSP616/W/052912	688170	4017308	11.57
	NSP617/W/052912	688235	4017087	9.77
	NSP618/W/053012	687977	4017042	12.09
	NSP619/W/053012	687884	4016683	7.95
	NSP620/W/053012	687726	4016668	12.43
	NSP621/W/053012	687679	4016701	8.74
	NSP622/W/053012	688211	4016465	9.01
	NSP623/W/053012	688423	4016417	8.29
	NSP624/W/053012	688306	4016321	9.63
	NSP625/W/053012	688074	4016245	8.8
	NSP626/W/053012	688225	4015951	7.4
	NSP627/W/053012	688305	4015642	11.12
	NSP628/W/053012	687776	4015456	9.94
	NSP629/W/053012	687796	4015831	10.23
	NSP630/W/053012	687686	4015977	9.67
	NSP631/W/053012	688035	4015981	9.11
	NSP632/W/053012	687537	4015750	9.78
	NSP633/W/053012	687059	4015557	8.13
	NSP634/W/053012	687039	4015924	8.44
	NSP635/W/053012	686755	4016003	14.25
	NSP636/W/053012	686695	4016054	10.81
	NSP637/W/053012	686519	4016084	17.4
	NSP638/W/053012	686239	4016132	7.49
	NSP639/W/053012	686131	4016333	7.63
	NSP640/W/053012	686476	4016394	10.82
	NSP641/W/053012	686639	4016333	8.53
	NSP642/W/053012	687123	4016206	7.53
	NSP643/W/053012	687464	4016367	84.09
	NSP644/W/060212	688212	4015195	10.39
	NSP645/W/060212	688466	4015064	10.18
	NSP646/W/060212	688507	4014541	8.88
	NSP647/W/060212	688029	4014855	88.4
	NSP648/W/060212	687884	4015190	13.61
	NSP649/W/060212	687634	4015266	93
	NSP650/W/060212	687536	4015207	23.99
	NSP651/W/060212	687276	4015160	14.35
	NSP652/W/060212	687068	4015216	11.38
	NSP653/W/060212	686795	4015178	40.47
	NSP654/W/060212	686552	4015235	15.01
	NSP655/W/060212	686968	4014671	18.54
	NSP656/W/060212	687207	4014636	12.73
	NSP657/W/060212	687766	4014856	10.54
	NSP658/W/060212	688144	4014612	12.1
	NSP659/W/060212	687618	4014708	12.11
	NSP660/W/060312	686294	4017233	23.85
	NSP661/W/060312	686096	4017108	17.97
	NSP662/W/060312	685987	4016971	55.99
	NSP663/W/060312	686152	4016602	13.45
	NSP664/W/060312	685784	4016286	10.01
	NSP665/W/060312	685817	4015949	10.6
	NSP666/W/060312	685570	4015907	11.6
	NSP667/W/060312	685824	4016159	9.5
	NSP668/W/060312	685754	4016416	95.1
	NSP669/W/060312	685600	4016592	5.8
	NSP670/W/060312	685606	4016715	8.4
	NSP671/W/060312	685564	4017105	7.2
	NSP672/W/060312	685446	4017042	11.8
	NSP673/W/060312	685755	4017122	8.1
	NSP674/W/060312	685984	4017221	38.5
	NSP675/W/060312	685141	4016185	7.7
	NSP676/W/060312	684861	4015870	8.8
	NSP677/W/060312	684520	4015921	9.4
	NSP678/W/060312	684554	4016186	6.9
	NSP679/W/060312	684681	4016133	8.1
	NSP680/W/060312	684830	4016162	8.1
	NSP681/W/060312	684268	4017252	12.2
	NSP682/W/061212	688162	4021300	7.8
	NSP683/W/061212	688193	4020863	8.6
	NSP684/W/061212	688186	4020449	34.4
	NSP685/W/061212	687975	4020249	15.8
	NSP686/W/061212	688126	4020010	9.4
	NSP687/W/061212	688253	4019730	11.5
	NSP688/W/061212	688016	4019534	60.5
	NSP689/W/061212	687700	4019857	118.2
	NSP690/W/061212	687493	4019947	12.5
	NSP691/W/061212	687613	4020196	9.6
	NSP692/W/061212	687555	4020702	8.3
	NSP693/W/061212	687649	4021005	7.4
	NSP694/W/061212	687688	4021293	10.4
	NSP695/W/070612	687210	4021346	10.2
	NSP696/W/070612	687034	4021063	9.3
	NSP697/W/070612	687046	4020955	8.1
	NSP698/W/070612	686980	4020576	7.6
	NSP699/W/070612	686652	4020478	9.3
	NSP700/W/070612	686531	4020517	16.5
	NSP701/W/070612	686812	4020711	8.6
	NSP702/W/070612	687067	4021204	6.8
	NSP703/W/070612	686459	4021294	12
	NSP704/W/071912	684197	4016213	9.3
	NSP705/W/071912	684219	4015886	8.8
	NSP706/W/071912	683886	4016064	6.4
	NSP707/W/071912	683588	4015874	11.9
	NSP708/W/071912	683589	4016212	7.6
	NSP709/W/071912	683174	4016044	9.9
	NSP710/W/071912	682798	4015909	8.8
	NSP711/W/071912	682796	4016209	9.5
	NSP712/W/071912	682537	4016053	11.7
	NSP713/W/071912	682197	4015888	6.59
	NSP714/W/071912	682177	4016240	17.69
	NSP715/W/072612	682603	4017826	10.45
	NSP716/W/072612	682604	4018254	9.21
	NSP717/W/072612	682840	4018064	5.35
	NSP718/W/072612	682954	4018122	7.89
	NSP719/W/072612	683177	4018202	6.46
	NSP720/W/072612	683734	4017878	7.96
	NSP721/W/072612	683264	4017440	8.37
	NSP722/W/072612	682116	4017680	8.39
	NSP723/W/072612	682583	4017432	6.85
	NSP724/W/091312	681598	4015843	8.87
	NSP725/W/091312	681589	4015926	8.43
	NSP726/W/091312	681592	4016206	9.07
	NSP727/W/091312	681214	4016063	6.87
	NSP728/W/091312	680882	4015892	7.35
	NSP729/W/091312	680892	4016214	7.92
	NSP730/W/091312	680766	4016138	6.25
	NSP731/W/091312	680807	4016585	10.92
	NSP732/W/091312	681021	4016617	8.13
	NSP733/W/091312	681300	4016707	7.15
	NSP734/W/091312	681246	4017011	12.14
	NSP735/W/091312	681916	4016054	12.46
	NSP736/W/050213	681965	4017399	8.14
	NSP737/W/050213	681696	4017152	8.96
	NSP738/W/050213	683125	4017733	10.82
	NSP739/W/050213	683588	4018097	9.2
	NSP740/W/050213	683670	4018491	7.75
	NSP741/W/050213	683700	4018638	7.11
	NSP742/W/050213	683195	4018765	9.59
	NSP743/W/050213	683075	4018403	7.88
	NSP744/W/050213	683510	4019022	7.91
	NSP745/W/050213	683640	4019259	9.57
	NSP746/W/050213	684064	4019213	16.78
	NSP747/W/050213	684280	4019677	17.21
	NSP748/W/050213	684164	4019915	22.27
	NSP749/W/050213	684438	4020035	37.3
	NSP750/W/050213	684520	4020152	24.92
	NSP751/W/050213	684755	4020180	18.13
	NSP752/W/050213	684890	4020437	18.41
	NSP753/W/050213	685329	4020542	19.88
	NSP754/W/050213	685254	4020715	51.78
	NSP755/W/050213	685366	4020847	15.74
	NSP756/W/050213	685274	4020919	28.05
	NSP757/W/050213	685199	4021115	17.67
	NSP758/W/050213	685763	4021202	23.11
	NSP759/W/050713	685481	4020499	45.29
	NSP760/W/050713	685664	4020764	20.21
	NSP761/W/050713	686092	4021246	11.85
	NSP762/W/050713	686217	4021109	12.09
	NSP763/W/050713	686163	4020741	10.92
	NSP764/W/050713	686555	4020920	8.58
	NSP765/W/050713	685881	4020426	26.98
	NSP766/W/050713	685822	4020292	34.03
	NSP767/W/050713	685838	4019510	17.35
	NSP768/W/050713	685786	4019243	12.43
	NSP769/W/050713	685598	4018864	12.06
	NSP770/W/050713	685220	4017867	6.33
	NSP771/W/050713	685615	4018114	5.67
	NSP772/W/050713	685873	4018029	8.74
	NSP773/W/050713	685391	4018989	11.53
	NSP774/W/050713	685073	4019179	17.37
	NSP775/W/050713	685008	4019470	22.53
	NSP776/W/050713	685040	4019876	30.52
	NSP777/W/050713	684721	4019672	15.58
	NSP778/W/050713	684742	4019874	14.68
	NSP779/W/050713	684504	4019896	22.4
	NSP780/W/050713	684540	4019495	16.28
	NSP781/W/050713	684397	4019276	16.17
	NSP782/W/050713	684649	4019310	11.92
	NSP783/W/050713	684670	4018836	26.05
	NSP784/W/050713	684790	4018971	14.77
	NSP785/W/050713	684208	4018727	19.98
	NSP786/W/050713	684256	4018567	14.47
	NSP787/W/050713	684225	4018322	13.27
	NSP788/W/050713	684433	4018051	8.05
	NSP789/W/050713	684424	4017796	8.63
	NSP790/W/050713	683983	4018027	11.44
	NSP791/W/052513	687793	4013563	32.3
	NSP792/W/052513	688047	4014215	9.46
	NSP793/W/052513	687567	4014031	10.69
	NSP795/W/052513	688159	4014257	190.75
	NSP796/W/052613	687006	4014343	317.85
	NSP797/W/053113	686734	4015958	23.95
	NSP798/W/052813	685441	4016665	62.84
	NSP799/W/110613	685269	4015803	93.64
	NSP800/W/110613	685755	4015818	16.44
	NSP801/W/110613	685842	4015866	37.45
	NSP802/W/110613	686002	4016300	10.6
	NSP803/W/110613	686424	4016502	11.71
	NSP804/W/110613	686303	4016634	267
	NSP805/W/110613	686499	4016619	118.51
	NSP806/W/110613	686605	4016701	249.41
	NSP807/W/110613	686828	4016572	1113.54
	NSP808/W/120513	683872	4019587	21.87
	NSP809/W/120513	683821	4019427	16.61
	NSP810/W/120513	684091	4019650	37.93
	NSP811/W/120513	684176	4019866	47.07
	NSP812/W/120513	684180	4020009	140.63
	NSP813/W/120513	684960	4019978	113.42
	NSP814/W/120513	687911	4020346	69.79
	NSP815/W/120513	687904	4020341	50.3
	NSP816/W/120513	687885	4020463	90.89
	NSP817/W/120513	687834	4020522	56.69
	NSP818/W/120513	682246	4016831	7.9
	NSP819/W/120513	681982	4017025	7.79
	NSP820/W/120513	682965	4016806	9.69
	NSP821/W/120813	684466	4018501	63.72
	NSP822/W/120813	684430	4018449	53.46
	NSP823/W/120813	685353	4018117	72.86
	NSP824/W/120813	686257	4018169	5.67
	NSP825/W/120813	686183	4018016	5.75
	NSP826/W/120813	685905	4017791	91.65
	NSP827/W/120813	685793	4017709	5.51
	NSP828/W/120813	683375	4017289	325.04
	NSP829/W/021914	688374	4013787	11.47
	NSP830/W/021914	688163	4014003	11.79
	NSP831/W/021914	687819	4014146	8.71
	NSP832/W/021914	687820	4014298	15.58
	NSP833/W/021914	687620	4014394	14.09
	NSP834/W/021914	687342	4014124	12.26
	NSP835/W/021914	687182	4013552	10.63
	NSP836/W/021914	687269	4013615	445.81
	NSP837/W/021914	687608	4013510	47.88
	NSP838/W/021914	688003	4013493	23.41
	NSP839/W/022214	684537	4019694	303.55
	NSP840/W/022214	684438	4019547	1630.05
	NSP841/W/022214	684355	4019226	1835.1
	NSP842/W/051614	685344	4016910	75.24
	NSP843/W/051614	685198	4016950	515.09
	NSP844/W/051614	685263	4017006	218.48
	NSP845/W/051614	685386	4017138	527.01
	NSP846/W/051614	685408	4017141	190.2
	NSP847/W/051714	686255	4017034	625.65
	NSP848/W/051714	686385	4017078	29.34
	NSP849/W/051714	686482	4017138	111.93
	NSP850/W/051814	687517	4017221	1580.15
	NSP851/W/051814	687232	4016853	7058.02

## Sheet: Fig. 12
	sample ID	sediment fraction	arsenic concentration
		(µm)	(µg g-1)
	DS15	0-60	181.61
		60-125	91.96
		125-250	82.4
		250-500	97.61
		500-1000	110.02
	ORV3.4R	0-60	39.52
		60-125	13.05
		125-250	7.01
		250-500	24.98
		500-1000	61.45
	ORV4.3NR	0-60	52.48
		60-125	34.73
		125-250	21.97
		250-500	27.06
		500-1000	265.5
	DS8	0-60	18.45
		60-125	12.64
		125-250	5.76
		250-500	6.03
		500-1000	(1)		(1) no sediment >500 µm in sample
	DS11	0-60	29.79
		60-125	22.86
		125-250	16.82
		250-500	16.77
		500-1000	87.39
	DS18	0-60	35.45
		60-125	18.76
		125-250	17.65
		250-500	29.31
		500-1000	64.78
	DS26	0-60	11
		60-125	7.14
		125-250	5.04
		250-500	10.63
		500-1000	28.99
	SOF1.5	0-60	149.45
		60-125	84.7
		125-250	40.62
		250-500	42.46
		500-1000	63.7

## Sheet: Fig. 13
	sample ID	GPS coordinates		airborne arsenic concentration
		(NAD 83 UTM Zone 11 North)		at 154,5 cm above the surface
		easting	northing	(µg m-3)
	DS1	682495	4016861	0.0043292
	DS2	682752	4017107	0.0114593
	DS3	681456	4016036	0.00204967
	DS4	681645	4015962	0.00884045
	DS5	681817	4015984	0.00300048
	DS6	681750	4015893	0.00206729
	DS7	682318	4016180	0.012289
	DS8	682641	4015977	0.00965795
	DS9	682641	4015977	0.0237838
	DS10	682615	4016502	0.0034028
	DS11	683922	4018552	0.00176981
	DS12	684167	4019415	0.0138029
	DS13	684659	4020334	0.0103488
	DS14	684544	4020384	0.00478489
	DS15	685278	4019632	0.0153377
	DS16	685462	4019501	0.00114728
	DS17	685327	4019307	0.00123746
	DS18	685094	4018707	0.000272464
	DS19	685094	4018707	0.00255086
	DS20	684931	4018493	0.00125292
	DS21	684750	4018339	0.00161023
	DS22	685588	4018576	0.000139346
	DS23	686006	4018594	0.00019913
	DS24	686038	4018308	0.000986492
	DS25	686085	4018440	0.000275869
	DS26	686203	4018318	0.000692661
	DS27	686435	4018600	0.00337517
	DS28	686079	4019092	0.00074561
	DS29	686092	4019225	0.000936665
	DS30	686394	4020472	0.000245295
	DS31	686395	4020473	0.000205478
	DS32	686050	4019733	0.00115679
	DS33	686095	4019736	0.000262917
	DS34	685548	4019738	0.000750158
	ORV2.3NR/W/052611	684007	4018465	0.000247064
	ORV2.4NR/W/101612	683965	4018365	0.000906815
	ORV3.2NR/W/060111	686065	4020186	0.000245212
	ORV3.3NR/W/101612	683807	4017380	0.000414695
	ORV3.4NR/W/101612	683146	4017215	0.00240756
	ORV4.1NR/W/101612	685427	4019409	0.00111358
	ORV4.2NR/W/101612	683251	4017332	0.00203351
	ORV4.3NR/W/053111	686112	4019314	0.000967267
	NPL1/W/052611	683773	4019772	0.000183692
	NPL2/W/052611	683960	4019772	0.0103542
	SPL1/W/052511	682428	4017771	0.00043356
	SPL2/W/052511	682682	4017758	0.00818775
	SEPL/W/052511	683585	4017185	0.0230452
	NSP1/W/051611	682295	4017090	0.00191679
	NSP2/W/051611	681740	4016670	0.000353045
	NSP3/W/051611	681233	4016744	0.00022028
	NSP4/W/051611	681639	4016211	0.00231904
	NSP5/W/051611	682769	4017384	0.00084979
	NSP6/W/051611	683755	4017712	0.000370448
	NSP7/W/051611	683264	4018358	0.0121177
	NSP8/W/051611	683494	4018860	0.000327106
	NSP9/W/051611	683938	4018944	0.00105298
	NSP10/W/051611	684382	4019073	0.000191702
	NSP11/W/051611	685086	4020234	0.000373828
	NSP12/W/051611	685558	4020993	0.0016276
	NSP13/W/051711	685601	4020322	0.000538651
	NSP14/W/051711	686442	4020020	0.000621906
	NSP15/W/051711	687068	4020687	0.000254501
	NSP16/W/051711	686761	4019631	0.000371018
	NSP17/W/051711	687631	4020044	0.000232653
	NSP18/W/051711	687491	4019341	0.000488423
	NSP19/W/051711	686990	4018964	0.000540816
	NSP20/W/051711	687848	4018826	0.000268425
	NSP21/W/051711	687191	4018415	0.00019955
	NSP22/W/051711	686266	4017313	0.000274697
	NSP23/W/051711	686816	4017382	0.000214978
	NSP24/W/051711	687634	4017552	0.000194487
	NSP25/W/051811	688112	4013601	0.00182476
	NSP26/W/051811	688238	4014739	0.000352106
	NSP27/W/051811	687944	4015299	0.000243551
	NSP28/W/051811	687779	4016144	0.000238116
	NSP29/W/051811	688235	4016992	0.000218637
	NSP30/W/051811	687215	4013887	0.000515659
	NSP31/W/051811	687288	4014421	0.000238781
	NSP32/W/051811	687048	4015638	0.000288696
	NSP33/W/051811	686160	4015999	0.000190069
	NSP34/W/052411	684471	4017075	0.00992005
	NSP35/W/052411	684273	4016911	0.0112944
	NSP36/W/052411	684441	4016682	0.0101237
	NSP37/W/052411	684024	4016688	0.0127946
	NSP38/W/052411	683890	4016259	0.00056785
	NSP39/W/052411	683271	4016252	0.00237877
	NSP40/W/052411	683495	4016743	0.009811
	NSP41/W/052411	684968	4016049	0.000144138
	NSP42/W/052411	686885	4016656	0.000202897
	NSP43/W/052411	685793	4016504	0.000214313
	NSP44/W/052411	685254	4016890	0.0125327
	NSP45/W/052411	685315	4017433	0.00923435
	NSP46/W/052411	684306	4017429	0.0124328
	NSP47/W/052411	684799	4017758	0.000332329
	NSP48/W/053111	685843	4019973	0.00122591
	NSP49/W/053111	686247	4020393	0.00283489
	NSP50/W/060111	687841	4019968	0.000346293
	NSP51/W/060111	687855	4019944	0.000496335
	NSP52/W/060111	687949	4020347	0.0013407
	NSP53/W/060111	688035	4018021	0.000321987
	NSP54/W/060111	687901	4017929	0.000477919
	NSP55/W/060111	687956	4017361	0.00145204
	NSP56/W/060111	688074	4017589	0.00389485
	NSP57/W/060111	686883	4017311	0.000818588
	NSP58/W/060111	686615	4017578	0.000356591
	NSP59/W/060111	686482	4017621	0.00113884
	NSP64/W/031312	685486	4019629	0.000937395
	NSP68/W/052112	687764	4019349	0.000393667
	NSP69/W/052112	688148	4018853	0.000837714
	NSP70/W/052112	687692	4018573	0.000363098
	NSP72/W/053012	687522	4017247	0.00227171
	NSP73/W/053012	687957	4017460	0.00047639
	NSP74/W/060112	687580	4017441	0.000625357
	NSP75/W/060112	687576	4017444	0.000328224
	NSP76/W/060212	687227	4016853	0.00576335
	NSP77/W/060212	686819	4016339	0.0145831
	NSP99/W/101612	683544	4018323	0.000142967
	NSP100/W/101612	683514	4018425	0.00030079
	NSP101/W/101612	683514	4018428	0.000266953
	ORV1.1/W/050913	683864	4017049	0.0113997
	ORV1.2/W/050913	683404	4017217	0.0177533
	ORV1.4/W/050913	682909	4017689	0.0121321
	ORV1.5/W/050913	685316	4020266	0.00646457
	ORV2.2/W/050913	685529	4020981	0.000943319
	ORV2.3/W/050913	685069	4020296	0.000279788
	ORV4.2/W/050913	683253	4017333	0.000937031
	SOF1.1/W/042012	683863	4017072	0.0110377
	SOF1.2/W/041212	683389	4017219	0.0154819
	SOF1.3/W/022112	683826	4019894	0.00803907
	SOF1.4/W/050112	682872	4017683	0.0139552
	SOF1.5/W/050112	685316	4020266	0.00834745
	SOF2.1/W/101911	684866	4018395	0.000270937
	SOF2.2/W/050112	685539	4020994	0.00101573
	SOF2.3/W/050112	685183	4020414	0.000351527
	SOF2.4/W/022112	682493	4017756	0.000451084
	SOF3.1/W/101311	684789	4018560	0.000180743
	SOF3.2/W/101211	686501	4018859	0.000155243
	SOF3.3/W/101211	686334	4018587	0.000258478
	SOF3.4/W/101811	681828	4016608	0.00169215
	SOF3.5/W/101211	686324	4020484	0.000228135
	SOF4.1/W/101911	684702	4018081	0.000926519
	SOF4.2/W/101811	683078	4017247	0.00135116
	SOF4.3/W/101311	686401	4019524	0.000994855
	NSP103/W/013013	688018	4020390	(rock sample)
	NSP104/W/013013	687979	4020453	0.000761561
	NSP105/W/013013	688107	4020778	0.000146784
	NSP106/W/013013	687859	4019965	0.000196161
	NSP107/W/013013	687410	4020021	0.00483709
	NSP108/W/013013	687123	4020292	(rock sample)
	NSP109/W/013013	687175	4020435	(rock sample)
	NSP110/W/013013	686973	4020281	0.00030599
	NSP111/W/013013	686766	4020582	0.000234742
	NSP112/W/013013	686373	4020418	(rock sample)
	NSP113/W/013013	686038	4020329	(rock sample)
	NSP114/W/013013	686080	4019767	(rock sample)
	NSP115/W/013013	686083	4019738	0.00110308
	NSP116/W/013013	685830	4019955	(rock sample)
	NSP117/W/013013	685349	4020072	0.0157971
	NSP118/W/013013	685291	4020488	0.000280888
	NSP119/W/013013	685335	4020559	0.000138422
	NSP120/W/013013	685368	4021218	0.00111988
	NSP121/W/013013	685352	4021224	0.000878763
	NSP122/W/013013	685329	4021222	0.00115101
	NSP123/W/013013	685367	4021201	0.000296979
	NSP124/W/013013	685365	4021210	0.00026086
	NSP125/W/013013	685393	4021197	0.000221808
	NSP126/W/013113	683637	4018731	(rock sample)
	NSP127/W/013113	683338	4018749	(rock sample)
	NSP128/W/013113	683031	4018569	(rock sample)
	NSP129/W/013113	683547	4018448	0.00100092
	NSP130/W/013113	683493	4018295	0.0011437
	NSP131/W/013113	683843	4018321	0.00806689
	NSP132/W/013113	683782	4018011	(rock sample)
	NSP133/W/013113	684575	4018482	0.00025832
	NSP134/W/013113	685170	4018080	0.000220215
	NSP135/W/013113	685465	4019125	0.000713185
	NSP136/W/013113	685956	4019104	(rock sample)
	NSP137/W/013113	685999	4019031	0.000229453
	NSP138/W/013113	686052	4018980	0.000335977
	NSP139/W/013113	684540	4019718	(rock sample)
	NSP140/W/013113	684905	4019704	0.0159892
	NSP141/W/021213	686763	4017550	0.000814139
	NSP142/W/021213	686738	4017378	0.000480132
	NSP143/W/021213	686738	4017324	0.000126306
	NSP144/W/021213	686645	4017472	0.000103397
	NSP145/W/021213	688199	4017995	(rock sample)
	NSP146/W/021213	688114	4017992	0.000491632
	NSP147/W/021213	688053	4018067	0.000600758
	NSP148/W/021213	687984	4018104	0.0006167
	NSP149/W/021213	687956	4017377	(rock sample)
	NSP150/W/021213	687970	4017337	(rock sample)
	NSP151/W/021213	687968	4017320	(rock sample)
	NSP152/W/021213	687959	4017363	(rock sample)
	NSP153/W/021213	687960	4017366	(rock sample)
	NSP154/W/021213	687935	4017365	(rock sample)
	NSP155/W/021213	687952	4017483	0.000346372
	NSP156/W/021213	688444	4017274	0.000984235
	NSP157/W/021213	687337	4016566	0.000241398
	NSP158/W/021213	687326	4016563	(rock sample)
	NSP159/W/021213	687381	4016540	0.00192634
	NSP160/W/021313	685771	4016217	(rock sample)
	NSP161/W/021313	685222	4016155	0.000159609
	NSP162/W/021313	685116	4016422	(rock sample)
	NSP163/W/021313	685130	4016462	(rock sample)
	NSP164/W/021313	685126	4016453	(rock sample)
	NSP165/W/021313	685130	4016447	(rock sample)
	NSP166/W/021313	685146	4016485	(rock sample)
	NSP167/W/021313	685196	4016507	(rock sample)
	NSP168/W/021313	685203	4016513	0.00046796
	NSP169/W/021313	685382	4016468	0.000175031
	NSP170/W/021313	685474	4016658	0.000204486
	NSP171/W/021313	685447	4016663	0.000275388
	NSP172/W/021313	685438	4016664	0.000314049
	NSP173/W/021313	685398	4016654	0.000364923
	NSP174/W/021313	685978	4016971	(rock sample)
	NSP175/W/021313	685976	4016967	0.000870723
	NSP176/W/021313	684821	4016961	0.0105418
	NSP177/W/041813	684932	4017234	0.00949915
	NSP178/W/041813	684324	4017249	(rock sample)
	NSP179/W/041813	684479	4017319	(rock sample)
	NSP180/W/041813	684207	4017268	(rock sample)
	NSP181/W/041813	683907	4017312	(rock sample)
	NSP182/W/041813	684044	4017402	(rock sample)
	NSP183/W/041813	683980	4017129	(rock sample)
	NSP184/W/041813	683934	4017094	(rock sample)
	NSP185/W/041813	683923	4016975	0.0149261
	NSP186/W/041813	683407	4017168	0.0144628
	NSP187/W/041813	683288	4016628	0.0116247
	NSP188/W/041813	683187	4016215	0.0142747
	SPS1.1NR/W/052511	683879	4017093	0.0123532
	SPS1.2NR/W/052511	683429	4017231	0.0145129
	SPS1.4NR/W/052511	682883	4017707	0.0142608
	SPS1.5NR/W/052711	685345	4020240	0.0106919
	SPS2.1NR/W/052711	685434	4019443	0.000503339
	SPS2.2NR/W/052711	685302	4019596	0.000997411
	SPS2.3NR/W/052611	684189	4019453	0.000207112
	SPS3.1NR/W/052711	685358	4019408	0.000339896
	SPS3.3NR/W/052511	683803	4017376	0.000456311
	SPS3.4NR/W/052511	683150	4017218	0.0020488
	SPS4.1NR/W/052711	685428	4019408	0.001069
	SPS4.2NR/W/052511	683284	4017310	0.00187941
	SPS4.3NR/W/053111	685633	4019801	0.00080931
	NSP522/W/011312	685735	4019866	0.00254798
	NSP523/W/011312	686027	4019847	0.000223818
	NSP524/W/011312	686078	4019749	0.00174376
	NSP525/W/011312	686128	4019663	0.000589696
	NSP526/W/011312	685302	4019630	0.00222006
	NSP527/W/011312	685569	4019418	0.000334914
	NSP528/W/011312	686501	4020101	0.000221919
	NSP529/W/011312	686256	4019759	0.000350747
	NSP530/W/011412	686680	4019909	0.00117202
	NSP531/W/011412	686811	4020215	0.00110816
	NSP532/W/011412	686924	4020160	0.00112454
	NSP533/W/011412	686919	4019908	0.000291594
	NSP534/W/011412	687275	4019671	0.000929411
	NSP535/W/011412	687793	4020000	0.000204983
	NSP536/W/011412	687936	4019954	0.000253797
	NSP537/W/011412	687698	4019912	0.000184961
	NSP538/W/011412	687594	4019662	0.000282104
	NSP539/W/011412	687940	4019561	0.000259551
	NSP540/W/011412	687937	4020444	0.00058947
	NSP541/W/011412	687916	4020336	0.00119854
	NSP542/W/011412	688069	4019183	0.000367804
	NSP544/W/011512	685185	4018561	0.000238982
	NSP545/W/011512	685230	4018372	0.000343503
	NSP546/W/011512	685210	4018072	0.000333272
	NSP547/W/011512	685095	4017951	0.000546119
	NSP548/W/011512	684673	4018258	0.000202398
	NSP549/W/011512	684660	4018260	0.000322403
	NSP550/W/052512	686423	4019916	0.00124965
	NSP551/W/052512	686669	4019606	0.000573848
	NSP552/W/052512	686888	4019663	0.00030599
	NSP553/W/052512	687100	4020015	0.000226415
	NSP554/W/052512	687167	4019842	0.000198291
	NSP555/W/052512	687010	4019577	0.000175544
	NSP556/W/052512	687155	4019571	0.000430677
	NSP557/W/052512	687336	4019381	0.000255586
	NSP558/W/052512	687045	4019203	0.00102891
	NSP559/W/052512	686858	4019155	0.000417407
	NSP560/W/052512	686619	4019168	0.000265277
	NSP561/W/052512	686408	4018744	0.000321165
	NSP562/W/052512	686509	4018368	0.00040935
	NSP563/W/052512	686652	4018414	0.000441302
	NSP564/W/052512	686946	4018620	0.000220895
	NSP565/W/052512	687027	4018900	0.000253598
	NSP566/W/052512	687068	4018535	0.000309995
	NSP567/W/052512	687287	4018455	0.000228859
	NSP568/W/052512	687108	4018203	0.000235551
	NSP569/W/052512	687267	4018138	0.000248069
	NSP570/W/052612	687608	4019220	0.000209556
	NSP571/W/052612	687607	4018231	0.000229911
	NSP572/W/052612	687563	4017758	0.000391172
	NSP573/W/052612	687432	4017768	0.000230485
	NSP574/W/052612	687723	4017760	0.000225395
	NSP575/W/052612	687917	4017370	0.00149038
	NSP576/W/052612	687759	4017466	0.000298248
	NSP577/W/052612	687874	4017749	0.000456412
	NSP578/W/052612	688078	4017584	0.000256271
	NSP579/W/052612	688370	4017465	0.0002185
	NSP580/W/052612	688360	4017864	0.000592116
	NSP581/W/052612	688205	4017973	0.000302058
	NSP582/W/052612	688098	4018140	0.000603119
	NSP583/W/052612	688024	4018019	0.000405788
	NSP584/W/052612	687562	4018727	0.00112842
	NSP585/W/052612	687759	4018750	0.000296237
	NSP586/W/052612	687953	4018694	0.000253091
	NSP587/W/052612	688057	4018656	0.000240996
	NSP588/W/052612	688195	4018525	0.000498254
	NSP589/W/052612	688125	4018907	0.000263441
	NSP590/W/052612	688265	4019307	0.00023999
	NSP591/W/052612	688141	4019298	0.000260239
	NSP592/W/052612	688010	4019230	0.000156284
	NSP593/W/052612	687872	4019296	0.000231094
	NSP594/W/052912	686791	4017559	0.000811212
	NSP595/W/052912	686734	4017757	0.00025061
	NSP596/W/052912	686544	4017907	0.000504507
	NSP597/W/052912	686473	4018160	0.000173603
	NSP598/W/052912	687037	4017803	0.000237571
	NSP599/W/052912	687257	4017884	0.000236843
	NSP600/W/052912	687254	4017649	0.000312764
	NSP601/W/052912	687227	4017366	0.000324771
	NSP602/W/052912	687067	4017253	0.00204022
	NSP603/W/052912	686686	4017113	0.000240795
	NSP604/W/052912	686600	4017214	0.000333041
	NSP605/W/052912	686433	4017012	0.000214107
	NSP606/W/052912	686424	4016557	0.000340707
	NSP607/W/052912	686765	4016743	0.000230688
	NSP608/W/052912	686969	4016580	0.000411855
	NSP609/W/052912	687239	4016456	0.000263108
	NSP610/W/052912	687413	4016874	0.00147714
	NSP611/W/052912	687471	4017101	0.00279577
	NSP612/W/052912	687189	4017179	0.000287535
	NSP613/W/052912	687446	4017299	0.000664191
	NSP614/W/052912	687694	4017342	0.000473201
	NSP615/W/052912	687907	4017324	0.000251607
	NSP616/W/052912	688170	4017308	0.000252015
	NSP617/W/052912	688235	4017087	0.000238982
	NSP618/W/053012	687977	4017042	0.000284823
	NSP619/W/053012	687884	4016683	0.000201643
	NSP620/W/053012	687726	4016668	0.000315933
	NSP621/W/053012	687679	4016701	0.000218021
	NSP622/W/053012	688211	4016465	0.000336216
	NSP623/W/053012	688423	4016417	0.000208726
	NSP624/W/053012	688306	4016321	0.000236157
	NSP625/W/053012	688074	4016245	0.000219254
	NSP626/W/053012	688225	4015951	0.000174354
	NSP627/W/053012	688305	4015642	0.000426579
	NSP628/W/053012	687776	4015456	0.000364525
	NSP629/W/053012	687796	4015831	0.000248214
	NSP630/W/053012	687686	4015977	0.000236965
	NSP631/W/053012	688035	4015981	0.000225599
	NSP632/W/053012	687537	4015750	0.000239184
	NSP633/W/053012	687059	4015557	0.000329674
	NSP634/W/053012	687039	4015924	0.000211834
	NSP635/W/053012	686755	4016003	0.00032609
	NSP636/W/053012	686695	4016054	0.000390578
	NSP637/W/053012	686519	4016084	0.000577669
	NSP638/W/053012	686239	4016132	0.000191974
	NSP639/W/053012	686131	4016333	0.000194927
	NSP640/W/053012	686476	4016394	0.00041709
	NSP641/W/053012	686639	4016333	0.000213694
	NSP642/W/053012	687123	4016206	0.000192818
	NSP643/W/053012	687464	4016367	0.00151824
	NSP644/W/060212	688212	4015195	0.000378049
	NSP645/W/060212	688466	4015064	0.000226794
	NSP646/W/060212	688507	4014541	0.000202642
	NSP647/W/060212	688029	4014855	0.00145921
	NSP648/W/060212	687884	4015190	0.000288072
	NSP649/W/060212	687634	4015266	0.00164883
	NSP650/W/060212	687536	4015207	0.000500453
	NSP651/W/060212	687276	4015160	0.000526094
	NSP652/W/060212	687068	4015216	0.000248601
	NSP653/W/060212	686795	4015178	0.000768897
	NSP654/W/060212	686552	4015235	0.00051161
	NSP655/W/060212	686968	4014671	0.000608592
	NSP656/W/060212	687207	4014636	0.000297179
	NSP657/W/060212	687766	4014856	0.000382534
	NSP658/W/060212	688144	4014612	0.000261485
	NSP659/W/060212	687618	4014708	0.000285211
	NSP660/W/060312	686294	4017233	0.000498051
	NSP661/W/060312	686096	4017108	0.000632924
	NSP662/W/060312	685987	4016971	0.0010878
	NSP663/W/060312	686152	4016602	0.000310946
	NSP664/W/060312	685784	4016286	0.000223669
	NSP665/W/060312	685817	4015949	0.000255586
	NSP666/W/060312	685570	4015907	0.000275283
	NSP667/W/060312	685824	4016159	0.000233528
	NSP668/W/060312	685754	4016416	0.00167927
	NSP669/W/060312	685600	4016592	0.000155464
	NSP670/W/060312	685606	4016715	0.000167545
	NSP671/W/060312	685564	4017105	0.0125184
	NSP672/W/060312	685446	4017042	0.000190373
	NSP673/W/060312	685755	4017122	0.000340302
	NSP674/W/060312	685984	4017221	0.000800045
	NSP675/W/060312	685141	4016185	0.000196401
	NSP676/W/060312	684861	4015870	0.0001741
	NSP677/W/060312	684520	4015921	0.0002315
	NSP678/W/060312	684554	4016186	0.00060799
	NSP679/W/060312	684681	4016133	0.000204774
	NSP680/W/060312	684830	4016162	0.000204774
	NSP681/W/060312	684268	4017252	0.0178012
	NSP682/W/061212	688162	4021300	0.000198501
	NSP683/W/061212	688193	4020863	0.000215138
	NSP684/W/061212	688186	4020449	0.000672876
	NSP685/W/061212	687975	4020249	0.000325713
	NSP686/W/061212	688126	4020010	0.000212374
	NSP687/W/061212	688253	4019730	0.000438533
	NSP688/W/061212	688016	4019534	0.000849879
	NSP689/W/061212	687700	4019857	0.00200664
	NSP690/W/061212	687493	4019947	0.000268583
	NSP691/W/061212	687613	4020196	0.000216091
	NSP692/W/061212	687555	4020702	0.000208933
	NSP693/W/061212	687649	4021005	0.000159633
	NSP694/W/061212	687688	4021293	0.000251607
	NSP695/W/070612	687210	4021346	0.000247614
	NSP696/W/070612	687034	4021063	0.000229469
	NSP697/W/070612	687046	4020955	0.000204774
	NSP698/W/070612	686980	4020576	0.000163185
	NSP699/W/070612	686652	4020478	0.000229469
	NSP700/W/070612	686531	4020517	0.000367893
	NSP701/W/070612	686812	4020711	0.000215138
	NSP702/W/070612	687067	4021204	0.000177266
	NSP703/W/070612	686459	4021294	0.000283076
	NSP704/W/071912	684197	4016213	0.000229469
	NSP705/W/071912	684219	4015886	0.000219254
	NSP706/W/071912	683886	4016064	0.0113657
	NSP707/W/071912	683588	4015874	0.000281132
	NSP708/W/071912	683589	4016212	0.013086
	NSP709/W/071912	683174	4016044	0.0162541
	NSP710/W/071912	682798	4015909	0.0147577
	NSP711/W/071912	682796	4016209	0.0145004
	NSP712/W/071912	682537	4016053	0.00267088
	NSP713/W/071912	682197	4015888	0.00166726
	NSP714/W/071912	682177	4016240	0.000585569
	NSP715/W/072612	682603	4017826	0.011661
	NSP716/W/072612	682604	4018254	0.000227638
	NSP717/W/072612	682840	4018064	0.00905425
	NSP718/W/072612	682954	4018122	0.000678836
	NSP719/W/072612	683177	4018202	0.011453
	NSP720/W/072612	683734	4017878	0.000335454
	NSP721/W/072612	683264	4017440	0.0141637
	NSP722/W/072612	682116	4017680	0.000210799
	NSP723/W/072612	682583	4017432	0.0110892
	NSP724/W/091312	681598	4015843	0.00212789
	NSP725/W/091312	681589	4015926	0.0131469
	NSP726/W/091312	681592	4016206	0.0021672
	NSP727/W/091312	681214	4016063	0.000297153
	NSP728/W/091312	680882	4015892	0.00018901
	NSP729/W/091312	680892	4016214	0.000201016
	NSP730/W/091312	680766	4016138	0.000248782
	NSP731/W/091312	680807	4016585	0.000261924
	NSP732/W/091312	681021	4016617	0.000205399
	NSP733/W/091312	681300	4016707	0.000277935
	NSP734/W/091312	681246	4017011	0.000285792
	NSP735/W/091312	681916	4016054	0.00281243
	NSP736/W/050213	681965	4017399	0.000205608
	NSP737/W/050213	681696	4017152	0.000222534
	NSP738/W/050213	683125	4017733	0.0174825
	NSP739/W/050213	683588	4018097	0.0153055
	NSP740/W/050213	683670	4018491	0.000328152
	NSP741/W/050213	683700	4018638	0.000305675
	NSP742/W/050213	683195	4018765	0.000391031
	NSP743/W/050213	683075	4018403	0.000332676
	NSP744/W/050213	683510	4019022	0.000333718
	NSP745/W/050213	683640	4019259	0.00039036
	NSP746/W/050213	684064	4019213	0.000296327
	NSP747/W/050213	684280	4019677	0.000380865
	NSP748/W/050213	684164	4019915	0.00047077
	NSP749/W/050213	684438	4020035	0.000719105
	NSP750/W/050213	684520	4020152	0.000516341
	NSP751/W/050213	684755	4020180	0.000397532
	NSP752/W/050213	684890	4020437	0.000402574
	NSP753/W/050213	685329	4020542	0.000292568
	NSP754/W/050213	685254	4020715	0.00102025
	NSP755/W/050213	685366	4020847	0.000241393
	NSP756/W/050213	685274	4020919	0.00061688
	NSP757/W/050213	685199	4021115	0.000421958
	NSP758/W/050213	685763	4021202	0.000485316
	NSP759/W/050713	685481	4020499	0.000843279
	NSP760/W/050713	685664	4020764	0.000434668
	NSP761/W/050713	686092	4021246	0.000280159
	NSP762/W/050713	686217	4021109	0.000284823
	NSP763/W/050713	686163	4020741	0.000261924
	NSP764/W/050713	686555	4020920	0.000214726
	NSP765/W/050713	685881	4020426	0.000551159
	NSP766/W/050713	685822	4020292	0.000666928
	NSP767/W/050713	685838	4019510	0.000383412
	NSP768/W/050713	685786	4019243	0.000291401
	NSP769/W/050713	685598	4018864	0.000284241
	NSP770/W/050713	685220	4017867	0.000277781
	NSP771/W/050713	685615	4018114	0.000103929
	NSP772/W/050713	685873	4018029	0.000362281
	NSP773/W/050713	685391	4018989	0.000251297
	NSP774/W/050713	685073	4019179	0.000383775
	NSP775/W/050713	685008	4019470	0.000475283
	NSP776/W/050713	685040	4019876	0.000609897
	NSP777/W/050713	684721	4019672	0.000321976
	NSP778/W/050713	684742	4019874	0.000334165
	NSP779/W/050713	684504	4019896	0.000473028
	NSP780/W/050713	684540	4019495	0.000248194
	NSP781/W/050713	684397	4019276	0.000246812
	NSP782/W/050713	684649	4019310	0.000305224
	NSP783/W/050713	684670	4018836	0.000425489
	NSP784/W/050713	684790	4018971	0.000266779
	NSP785/W/050713	684208	4018727	0.000293778
	NSP786/W/050713	684256	4018567	0.00022523
	NSP787/W/050713	684225	4018322	0.000307517
	NSP788/W/050713	684433	4018051	0.000338573
	NSP789/W/050713	684424	4017796	0.000358525
	NSP790/W/050713	683983	4018027	0.000272153
	NSP791/W/052513	687793	4013563	0.000638959
	NSP792/W/052513	688047	4014215	0.000232717
	NSP793/W/052513	687567	4014031	0.000387007
	NSP795/W/052513	688159	4014257	0.00296891
	NSP796/W/052613	687006	4014343	0.0045078
	NSP797/W/053113	686734	4015958	(rock sample)
	NSP798/W/052813	685441	4016665	0.00119578
	NSP799/W/110613	685269	4015803	0.00165812
	NSP800/W/110613	685755	4015818	0.00039765
	NSP801/W/110613	685842	4015866	0.000782093
	NSP802/W/110613	686002	4016300	0.000277111
	NSP803/W/110613	686424	4016502	0.00030079
	NSP804/W/110613	686303	4016634	0.00390895
	NSP805/W/110613	686499	4016619	0.00201095
	NSP806/W/110613	686605	4016701	0.00369705
	NSP807/W/110613	686828	4016572	(rock sample)
	NSP808/W/120513	683872	4019587	0.000502808
	NSP809/W/120513	683821	4019427	0.000369909
	NSP810/W/120513	684091	4019650	0.00072906
	NSP811/W/120513	684176	4019866	0.000943484
	NSP812/W/120513	684180	4020009	0.00231341
	NSP813/W/120513	684960	4019978	0.00193994
	NSP814/W/120513	687911	4020346	(rock sample)
	NSP815/W/120513	687904	4020341	(rock sample)
	NSP816/W/120513	687885	4020463	0.0014928
	NSP817/W/120513	687834	4020522	0.00101381
	NSP818/W/120513	682246	4016831	0.0019349
	NSP819/W/120513	681982	4017025	0.000198291
	NSP820/W/120513	682965	4016806	0.0159708
	NSP821/W/120813	684466	4018501	0.000761781
	NSP822/W/120813	684430	4018449	0.000659592
	NSP823/W/120813	685353	4018117	0.000850299
	NSP824/W/120813	686257	4018169	0.0102909
	NSP825/W/120813	686183	4018016	0.000256641
	NSP826/W/120813	685905	4017791	0.0016292
	NSP827/W/120813	685793	4017709	0.0103209
	NSP828/W/120813	683375	4017289	0.00459099
	NSP829/W/021914	688374	4013787	0.000250219
	NSP830/W/021914	688163	4014003	0.000278991
	NSP831/W/021914	687819	4014146	0.000217404
	NSP832/W/021914	687820	4014298	0.000350933
	NSP833/W/021914	687620	4014394	0.000323073
	NSP834/W/021914	687342	4014124	0.000288116
	NSP835/W/021914	687182	4013552	0.000256181
	NSP836/W/021914	687269	4013615	(rock sample)
	NSP837/W/021914	687608	4013510	0.000882647
	NSP838/W/021914	688003	4013493	0.000490488
	NSP839/W/022214	684537	4019694	(rock sample)
	NSP840/W/022214	684438	4019547	(rock sample)
	NSP841/W/022214	684355	4019226	(rock sample)
	NSP842/W/051614	685344	4016910	(rock sample)
	NSP843/W/051614	685198	4016950	(rock sample)
	NSP844/W/051614	685263	4017006	(rock sample)
	NSP845/W/051614	685386	4017138	(rock sample)
	NSP846/W/051614	685408	4017141	(rock sample)
	NSP847/W/051714	686255	4017034	(rock sample)
	NSP848/W/051714	686385	4017078	(rock sample)
	NSP849/W/051714	686482	4017138	(rock sample)
	NSP850/W/051814	687517	4017221	(rock sample)
	NSP851/W/051814	687232	4016853	(rock sample)

[truncated: 1 more sheets: Fig. 14]
